# Supplementary material for: Personal Exposure to Black Carbon, Particulate Matter and Nitrogen Dioxide in the Paris Region Measured by Portable Sensors Worn by Volunteers
Source: Toxics. 2022 Jan 11;10(1):33. doi: 10.3390/toxics10010033 (PMC8779195; doi:10.3390/toxics10010033)
Supplement: Supplementary file 1 [file toxics-10-00033-s001.zip]

Archive with 1 entries (1 files):
- toxics-1504463-supplementary.pdf
